# Supplementary material for: Identification of a cold-tolerant locus in rice (Oryza sativa L.) using bulked segregant analysis with a next-generation sequencing strategy
Source: Rice (N Y). 2018 Apr 18;11:24. doi: 10.1186/s12284-018-0218-1 (PMC5906412; doi:10.1186/s12284-018-0218-1)
Supplement: Supplementary file 2 — Table S1. The PSST of T-pool and S-pool. Table S2. Sequences of specific primers for PSST candidate genes. Table S3. Sequences of specific primers for SNP loci in LOC_Os06g39750. Table S4. Heading time, plant height, panicle number, and grain yield per plant of parents and RIL population in 2014, 2015 and 2016. Table S5. Coefficients of correlation (r) among PSST and PSSN in 2014, 2015 and 2016. Table S6. QTLs for PSSN of rice detected in 3 years. Table S7. Summary of Seq-BSA data for each sample. Table S8. Annotation information of predicted genes for PSST. Table S9. nsSNPs between DN422 and KY131 along with their S-pool and T-pool. Table S10. Information of SNP/InDel in LOC_Os06g39740 and LOC_Os06g39750. Table S11. Haplotype of LOC_Os06g39750 in RIL population and mean PSST of each RIL. Table S12. The Arabidopsis homologous genes of LOC_Os06g39750. (XLS 174 kb) [file 12284_2018_218_MOESM2_ESM.xls]

## Sheet: Table S1
Table S1 The PSST of T-pool and S-pool
	1	2	3	4	5	6	7	8	9	10	11	12	13	14	15	16	17	18	19	20
PSST of T-pool	0.897934	0.900541	0.905075	0.910631	0.911982	0.912963	0.914921	0.916471	0.921475	0.923192	0.923958	0.926132	0.933333	0.934921	0.936532	0.939693	0.941839	0.947586	0.951212	0.952818
PSST of S-pool	0.504262	0.520476	0.527761	0.52963	0.537619	0.543429	0.554196	0.568992	0.579489	0.581667	0.589649	0.59	0.591806	0.595938	0.608718	0.609603	0.611628	0.620228	0.626336	0.633333

## Sheet: Table S2
Table S2 Sequences of specific primers for PSST candidate genes
Gene	Primer Sequence (5’-3’)	Product size (bp)
LOC_Os06g39740	F: TACTACCGTACTTTCCAGAG	116
	R: GTTTCATAATGTTCGTTGC
LOC_Os06g39750	F: CACTACCTCATCTCCCACG	189
	R: GGCGGGTGAGGAAGTAG
Actin 1	F: ATCCTTGTATGCTAGCGGTCGA	118
	R: ATCCAACCGGAGGATAGCATG

## Sheet: Table S3
Table S3 Sequences of specific primers for SNP loci in LOC_Os06g39750
SNP locus name	Postion on chromosome 6	Primer Sequence (5’-3’) using sequencing analysis	Product size (bp)
SNP-1	23609369	F: GCGCTGGTGGCCGTGCAGCTCT	133
		R: GAAGTAGAGGGTGGAGAGGAAGA
SNP-2	23609519	F: GCCCCGTCTACCTCCTCGACTT	71
		R: GAAGGTCTCGCGGGTGCACTT
SNP-3	23609546	F: AAGCCCGACCCCCAGCGCAA	143
		R: GGAGGGAGGTAGGTGTCCT
SNP-4	23609681	F: CGGCCTCGGCGAGGACACCTA	75
		R: TCCTTGCGGGCCTCGTCCAT
SNP-5	23609712	F: TGCATGGACGAGGCCCGCAAGGA	130
		R: CGTCGGGTTGAACAAGCTGCAA
SNP-6	23610194	F: CACGCACAAGGGCGCCAACGACA	180
		R: CCGAGGGTGGTGATGTTCGTCT
SNP-7	23610281	F: GAGACGCGCTGAAGACGAACATCA	220
		R: TCCATGTGCCAGTCAGTCAACTCCA
SNP-8	23610628	F: GCAGATTGCATTTGGATCTGGTTTCA	100
		R: CAATCTCATCCATCCAGGGGTTCT

## Sheet: Table S4
Table S4 Heading time, plant height, panicle number, and grain yield per plant of parents and RIL population in 2014, 2015 and 2016
Traitsa	Year	DN422b	KY131	RIL populationsc
				Mean	Range	SD	Skewness	Kurtosis
HDT (days)	2014	116 ± 0	99 ± 0	101.4	93~120	4.97	0.43	-0.08
	2015	116 ± 0	98 ± 0	106.8	97~123	4.39	0.18	-0.1
	2016	118 ± 0	96 ± 0	103.9	93~119	8.33	0.36	-0.25
	Mean	116.7 ± 1.2	97.7 ± 1.5	104	94.3~120.7	5.9	0.32	-0.14
HDN (days)	2014	112 ± 0	96 ± 0	105.1	92~116	4.25	0.17	-0.31
	2015	110 ± 0	96 ± 0	104.4	94~118	7.68	0.1	-0.24
	2016	113 ± 0	94 ± 0	100.4	90~113	5.16	-0.03	-0.22
	Mean	111.7 ± 1.5	95.3 ± 1.2	103.3	92.0~115.7	5.7	0.08	-0.26
PHT (cm)	2014	112.7 ± 0.5	81.6 ± 0.9	82.81	67.5~114.8	9.41	-0.19	-0.54
	2015	112.1 ± 1.0	82.0 ± 0.7	88.45	68.3~117.2	6.63	-0.22	-0.5
	2016	109.5 ± 0.3	81.1 ± 0.9	87.62	68.9~116.5	7.25	-1.23	-1.79
	Mean	111.4 ± 1.7	81.6 ± 0.5	86.3	68.2~116.2	7.76	-0.55	-0.94
PHN (cm)	2014	114.2 ± 0.3	83.6 ± 0.6	84	68.5~120.2	9.47	-0.2	-0.48
	2015	113.6 ± 1.4	83.2 ± 0.4	89.2	70.2~118.3	8.33	0.07	-0.34
	2016	112.7 ± 0.9	82.4 ± 0.4	88.3	71.2~120.4	10.12	-0.86	-1.17
	Mean	113.5 ± 0.8	83.1 ± 0.6	87.2	70.0~119.6	9.31	-0.33	-0.66
PNT	2014	11.3 ± 0.2	15.8 ± 0.3	13.5	7.5~22.1	4.45	0.46	0.89
	2015	10.8 ± 0.2	15.1 ± 0.4	12.8	8.9~21.0	3.25	-1.08	0.91
	2016	10.5 ± 0.3	15.3 ± 0.1	13.2	10.0~20.9	6.46	0.12	1.12
	Mean	10.9 ± 0.4	15.4 ± 0.4	13.2	8.8~21.4	4.72	-0.17	0.97
PNN	2014	12.3 ± 0.3	17.8 ± 0.3	15.6	9.3~22.6	3.37	0.49	0.92
	2015	12.5 ± 0.2	16.3 ± 0.3	14.7	10.2~22.2	3.51	0.63	0.87
	2016	11.7 ± 0.5	15.8 ± 0.5	15.1	10.8~23.0	7.36	0.87	0.74
	Mean	12.2 ± 0.4	16.6 ± 1.0	15.1	10.1~22.6	4.75	0.66	0.84
GYPPT (g)	2014	30.1 ± 0.4	23.0 ± 0.6	25.3	10.3~36.6	4.39	0.69	1.37
	2015	32.6 ± 0.8	22.5 ± 0.3	23.46	9.6~35.6	6.46	0.12	1.12
	2016	31.3 ± 0.3	21.6 ± 0.3	23.03	10.9~33.9	3.25	0.81	0.91
	Mean	31.3 ± 1.3	22.4 ± 0.7	23.9	10.2~35.4	4.7	0.54	1.13
GYPPN (g)	2014	39.9 ± 0.7	24.9 ± 0.4	30.6	13.3~46.7	8.33	0.45	1.22
	2015	40.7 ± 0.4	24.3 ± 0.6	29.86	14.2~44.6	12.72	0.96	1.85
	2016	39.5 ± 0.6	23.8 ± 0.4	26.57	14.5~43.0	5.85	0.57	-0.23
	Mean	40.0 ± 0.6	24.3 ± 0.6	29	14.0~44.8	8.97	0.66	0.95
a HDT heading time under cold-water treatment, HDN heading time under normal water irrigation, PHT plant height under cold-water treatment, PHN plant height under normal water irrigation, PNT panicle number under cold-water treatment,
PNN panicle number under normal water irrigation, GYPPT grain yield per plant under cold-water treatment, GYPPN grain yield per plant under normal water irrigation
b Means ± SD (standard deviation);
c Population sample size n = 190, replications r = 2;

## Sheet: Table S5
Table S5 Coefficients of correlation (r) among PSST and PSSN in 2014, 2015 and 2016
Traits	Years	2014	2015	2016
PSST	2014
	2015	0.3060**
	2016	0.2674**	0.4941**
PSSN	2014
	2015	0.1909**
	2016	0.3040**	0.3368**
** indicates significance at P<0.01 level.

## Sheet: Table S6
Table S6 QTLs for PSSN of rice detected in three years
QTL	Years	Chr.a	Marker interval	LODb	Ac	PVE%d
qPSSN7	2014	7	RM1306-RM70	5.55	0.03	8.22
qPSSN7	2016	7	RM1306-RM70	5.62	0.02	10.55
qPSSN2	2015	2	RM561-RM341	3.28	0.03	6.39
qPSSN4	2015	4	RM518-RM273	3.29	0.03	6.81
qPSSN8	2015	8	RM264-RM281	2.68	-0.03	6.58
qPSSN6	2016	6	RM20592-RM494	2.53	0.02	7.21
qPSSN6	2016	6	RM584-RM204	2.55	0.01	3.54
a Chromosome.
b Logarithm of odd score for each QTL.
c Additive effect of the QTL. A positive value indicates that DN422 contributes the positive allele; a negative value indicates that KY131 contributes the positive allele.
d Phenotypic variation explained by A effects.

## Sheet: Table S7
Table S7 Summary of Seq-BSA data for each sample
Name	Raw reads	Clean Readsa	Clean Bases (bp)b	Q30 (%)c	GC (%)d	Mapped (%)e	Sequencing depth (×)	Coverage ratio (%)f
DN422	57856344	57548098	17242481028	92.06	45.42	99.24	38	98.15
KY131	63573124	63209742	18941806358	91.8	45.28	99.24	42	98.25
T-pool	45231685	44973036	13482879152	91.7	44.12	99.17	31	98.45
S-pool	66956540	66572852	19947064514	92.12	44.88	99.08	45	98.3
a Number of reads after filtering
b Number of bases after filtering
c Bases number of quality value > 30%/total number of bases
d GC content of the test samples
e Number of clean reads mapping to the reference genome/total number of clean reads
f Total number of bases mapping to the genome

## Sheet: Table S8
Table S8 Annotation information of predicted genes for PSST
Gene name	Biological process		Molecular function		Celluar component
LOC_Os06g37020
LOC_Os06g37030	GO:0006508	proteolysis	GO:0004190	aspartic-type endopeptidase activity
	GO:0055114	oxidation-reduction process	GO:0004553	hydrolase activity, hydrolyzing O-glycosyl compounds
	GO:0005975	carbohydrate metabolic process	GO:0003676	nucleic acid binding
			GO:0051287	NAD binding
			GO:0016616	oxidoreductase activity, acting on the CH-OH group of donors, NAD or NADP as acceptor	GO:0009536	plastid
LOC_Os06g37040	GO:0006278	RNA-dependent DNA replication	GO:0004523	RNA-DNA hybrid ribonuclease activity
	GO:0015074	DNA integration
LOC_Os06g37050
LOC_Os06g37070					GO:0016023	cytoplasmic membrane-bounded vesicle
LOC_Os06g37080	GO:0055114	oxidation-reduction process			GO:0005576	extracellular region
LOC_Os06g37085
LOC_Os06g37090
LOC_Os06g37100	GO:0006278	RNA-dependent DNA replication	GO:0003964	RNA-directed DNA polymerase activity	GO:0009536	plastid
	GO:0015074	DNA integration	GO:0003723	RNA binding
			GO:0004523	RNA-DNA hybrid ribonuclease activity
LOC_Os06g37120			GO:0003676	nucleic acid binding	GO:0009536	plastid
			GO:0008270	zinc ion binding
LOC_Os06g37130
LOC_Os06g37140					GO:0009536	plastid
LOC_Os06g37150	GO:0055114	oxidation-reduction process	GO:0008447	L-ascorbate oxidase activity	GO:0005576	extracellular region
			GO:0005507	copper ion binding	GO:0009505	plant-type cell wall
LOC_Os06g37160	GO:0006878	cellular copper ion homeostasis			GO:0005576	extracellular region
	GO:0009086	methionine biosynthetic process			GO:0005774	vacuolar membrane
	GO:0000394	RNA splicing, via endonucleolytic cleavage and ligation			GO:0016021	integral component of membrane
	GO:0006882	cellular zinc ion homeostasis			GO:0005794	Golgi apparatus
					GO:0005768	endosome
					GO:0005802	trans-Golgi network
					GO:0005886	plasma membrane
LOC_Os06g37170
LOC_Os06g37180	GO:0046686	response to cadmium ion	GO:0016820	hydrolase activity, acting on acid anhydrides, catalyzing transmembrane movement of substances	GO:0009941	chloroplast envelope
	GO:0006754	ATP biosynthetic process			GO:0033180	proton-transporting V-type ATPase, V1 domain
	GO:0015991	ATP hydrolysis coupled proton transport			GO:0005773	vacuole
	GO:0010255	glucose mediated signaling pathway
LOC_Os06g37190
LOC_Os06g37200
LOC_Os06g37210			GO:0008233	peptidase activity	GO:0009707	chloroplast outer membrane
LOC_Os06g37224	GO:0010241	ent-kaurene oxidation to kaurenoic acid	GO:0009055	electron carrier activity	GO:0005783	endoplasmic reticulum
	GO:0009686	gibberellin biosynthetic process	GO:0020037	heme binding
			GO:0005506	iron ion binding
			GO:0004497	monooxygenase activity
			GO:0016705	oxidoreductase activity, acting on paired donors, with incorporation or reduction of molecular oxygen
			GO:0019825	oxygen binding
LOC_Os06g37240
LOC_Os06g37250	GO:0015074	DNA integration	GO:0004523	RNA-DNA hybrid ribonuclease activity
	GO:0006278	RNA-dependent DNA replication
LOC_Os06g37260			GO:0016740	transferase activity
LOC_Os06g37270					GO:0005739	mitochondrion
LOC_Os06g37280	GO:0055114	oxidation-reduction process	GO:0009055	electron carrier activity	GO:0016023	cytoplasmic membrane-bounded vesicle
	GO:0009651	response to salt stress	GO:0020037	heme binding
	GO:0042178	xenobiotic catabolic process	GO:0005506	iron ion binding
	GO:0009636	response to toxic substance	GO:0035251	UDP-glucosyltransferase activity
			GO:0004497	monooxygenase activity
			GO:0016705	oxidoreductase activity, acting on paired donors, with incorporation or reduction of molecular oxygen
LOC_Os06g37290	GO:0006310	DNA recombination	GO:0003677	DNA binding	GO:0009536	plastid
	GO:0015074	DNA integration	GO:0008270	zinc ion binding
LOC_Os06g37300	GO:0010241	ent-kaurene oxidation to kaurenoic acid	GO:0009055	electron carrier activity	GO:0009707	chloroplast outer membrane
	GO:0009740	gibberellic acid mediated signaling pathway	GO:0020037	heme binding	GO:0016023	cytoplasmic membrane-bounded vesicle
	GO:0009686	gibberellin biosynthetic process	GO:0005506	iron ion binding	GO:0005783	endoplasmic reticulum
			GO:0004497	monooxygenase activity
			GO:0016705	oxidoreductase activity, acting on paired donors, with incorporation or reduction of molecular oxygen
			GO:0019825	oxygen binding
LOC_Os06g37310					GO:0005739	mitochondrion
					GO:0016023	cytoplasmic membrane-bounded vesicle
LOC_Os06g37320
LOC_Os06g37330	GO:0010241	ent-kaurene oxidation to kaurenoic acid	GO:0009055	electron carrier activity	GO:0009707	chloroplast outer membrane
	GO:0022900	electron transport chain	GO:0020037	heme binding	GO:0016023	cytoplasmic membrane-bounded vesicle
	GO:0009740	gibberellic acid mediated signaling pathway	GO:0005506	iron ion binding	GO:0005783	endoplasmic reticulum
	GO:0009686	gibberellin biosynthetic process	GO:0004497	monooxygenase activity
	GO:0032940	secretion by cell	GO:0016705	oxidoreductase activity, acting on paired donors, with incorporation or reduction of molecular oxygen
			GO:0019825	oxygen binding
LOC_Os06g37340	GO:0015074	DNA integration	GO:0003964	RNA-directed DNA polymerase activity	GO:0005634	nucleus
	GO:0006278	RNA-dependent DNA replication	GO:0003723	RNA binding
LOC_Os06g37364			GO:0009055	electron carrier activity	GO:0009707	chloroplast outer membrane
			GO:0020037	heme binding	GO:0016023	cytoplasmic membrane-bounded vesicle
			GO:0005506	iron ion binding	GO:0005783	endoplasmic reticulum
			GO:0004497	monooxygenase activity
			GO:0016705	oxidoreductase activity, acting on paired donors, with incorporation or reduction of molecular oxygen
			GO:0019825	oxygen binding
LOC_Os06g37390			GO:0000166	nucleotide binding
			GO:0004672	protein kinase activity
LOC_Os06g37400			GO:0003964	RNA-directed DNA polymerase activity	GO:0005739	mitochondrion
			GO:0003723	RNA binding	GO:0016023	cytoplasmic membrane-bounded vesicle
			GO:0008270	zinc ion binding
LOC_Os06g37410			GO:0046983	protein dimerization activity	GO:0005634	nucleus
LOC_Os06g37420			GO:0004407	histone deacetylase activity	GO:0009536	plastid
LOC_Os06g37430					GO:0005739	mitochondrion
LOC_Os06g37440			GO:0003746	translation elongation factor activity	GO:0005618	cell wall
			GO:0005507	copper ion binding	GO:0005853	eukaryotic translation elongation factor 1 complex
					GO:0005773	vacuole
					GO:0005886	plasma membrane
LOC_Os06g37450	GO:0006355	regulation of transcription, DNA-templated	GO:0043565	sequence-specific DNA binding
			GO:0003700	sequence-specific DNA binding transcription factor activity
			GO:0008270	zinc ion binding
LOC_Os06g37460	GO:0006310	DNA recombination	GO:0003964	RNA-directed DNA polymerase activity	GO:0009536	plastid
	GO:0015074	DNA integration	GO:0003677	DNA binding	GO:0005739	mitochondrion
	GO:0006278	RNA-dependent DNA replication	GO:0003723	RNA binding
			GO:0004523	RNA-DNA hybrid ribonuclease activity
LOC_Os06g37470	GO:0015074	DNA integration	GO:0003964	RNA-directed DNA polymerase activity	GO:0009536	plastid
	GO:0006278	RNA-dependent DNA replication	GO:0003723	RNA binding
			GO:0004523	RNA-DNA hybrid ribonuclease activity
LOC_Os06g37480					GO:0009536	plastid
LOC_Os06g37490					GO:0009536	plastid
LOC_Os06g37500	GO:0055114	oxidation-reduction process	GO:0050660	flavin adenine dinucleotide binding	GO:0005615	extracellular space
	GO:0009690	cytokinin metabolic process	GO:0008762	UDP-N-acetylmuramate dehydrogenase activity	GO:0016023	cytoplasmic membrane-bounded vesicle
			GO:0019139	cytokinin dehydrogenase activity
LOC_Os06g37510	GO:0009956	radial pattern formation			GO:0016021	integral component of membrane
	GO:0010305	leaf vascular tissue pattern formation			GO:0016023	cytoplasmic membrane-bounded vesicle
	GO:0010015	root morphogenesis			GO:0005886	plasma membrane
	GO:0009933	meristem structural organization
LOC_Os06g37520			GO:0003676	nucleic acid binding
			GO:0008270	zinc ion binding
LOC_Os06g37530	GO:0055114	oxidation-reduction process	GO:0046872	metal ion binding	GO:0009570	chloroplast stroma
	GO:0006950	response to stress	GO:0045549	9-cis-epoxycarotenoid dioxygenase activity
	GO:0009688	abscisic acid biosynthetic process
LOC_Os06g37540	GO:0055114	oxidation-reduction process	GO:0003964	RNA-directed DNA polymerase activity	GO:0000421	autophagic vacuole membrane
	GO:0006914	autophagy	GO:0046872	metal ion binding	GO:0033110	Cvt vesicle membrane
	GO:0006278	RNA-dependent DNA replication	GO:0000166	nucleotide binding	GO:0005739	mitochondrion
	GO:0032258	CVT pathway	GO:0003723	RNA binding	GO:0005874	microtubule
			GO:0004097	catechol oxidase activity
LOC_Os06g37550
LOC_Os06g37560	GO:0005975	carbohydrate metabolic process	GO:0004565	beta-galactosidase activity	GO:0009536	plastid
			GO:0030246	carbohydrate binding	GO:0048046	apoplast
					GO:0009505	plant-type cell wall
					GO:0016023	cytoplasmic membrane-bounded vesicle
LOC_Os06g37570
LOC_Os06g37580
LOC_Os06g37590	GO:0055114	oxidation-reduction process	GO:0016706	oxidoreductase activity, acting on paired donors, with incorporation or reduction of molecular oxygen, 2-oxoglutarate as one donor, and incorporation of one atom each of oxygen into both donors	GO:0009536	plastid
	GO:0044237	cellular metabolic process			GO:0048046	apoplast
	GO:0071704	organic substance metabolic process			GO:0009505	plant-type cell wall
					GO:0016023	cytoplasmic membrane-bounded vesicle
LOC_Os06g37600
LOC_Os06g37610	GO:0008610	lipid biosynthetic process	GO:0008168	methyltransferase activity	GO:0005739	mitochondrion
	GO:0032259	methylation			GO:0005886	Vacuole
LOC_Os06g37620	GO:0000151	ubiquitin ligase complex	GO:0005524	ATP binding	GO:0000151	ubiquitin ligase complex
			GO:0004674	protein serine/threonine kinase activity
			GO:0004842	ubiquitin-protein ligase activity
LOC_Os06g37630	GO:0006259	DNA metabolic process
LOC_Os06g37640	GO:0030154	cell differentiation
LOC_Os06g37650
LOC_Os06g37660	GO:2000012	regulation of auxin polar transport	GO:0004721	phosphoprotein phosphatase activity	GO:0005737	cytoplasm
			GO:0046872	metal ion binding	GO:0005634	nucleus
					GO:0005886	plasma membrane
LOC_Os06g37670	GO:0048544	recognition of pollen	GO:0005524	ATP binding	GO:0016023	cytoplasmic membrane-bounded vesicle
	GO:0006468	protein phosphorylation	GO:0004674	protein serine/threonine kinase activity
LOC_Os06g37680	GO:0044707	single-multicellular organism process
	GO:0032502	developmental process
LOC_Os06g37690	GO:0048544	recognition of pollen	GO:0005524	ATP binding	GO:0005739	mitochondrion
	GO:0006468	protein phosphorylation	GO:0004674	protein serine/threonine kinase activity	GO:0016023	cytoplasmic membrane-bounded vesicle
LOC_Os06g37700
LOC_Os06g37710
LOC_Os06g37720	GO:0006310	DNA recombination	GO:0003964	RNA-directed DNA polymerase activity
	GO:0015074	DNA integration	GO:0003677	DNA binding
	GO:0006278	RNA-dependent DNA replication	GO:0003723	RNA binding
			GO:0004523	RNA-DNA hybrid ribonuclease activity
LOC_Os06g37720
LOC_Os06g37730
LOC_Os06g37750	GO:0048544	recognition of pollen	GO:0005524	ATP binding	GO:0016023	cytoplasmic membrane-bounded vesicle
	GO:0006468	protein phosphorylation	GO:0004674	protein serine/threonine kinase activity
LOC_Os06g37740					GO:0043231	intracellular membrane-bounded organelle
					GO:0044444	cytoplasmic part
LOC_Os06g37750			GO:0005524	ATP binding	GO:0016023	cytoplasmic membrane-bounded vesicle
			GO:0004674	protein serine/threonine kinase activity
LOC_Os06g37760			GO:0046983	protein dimerization activity	GO:0009536	plastid
			GO:0003676	nucleic acid binding	GO:0016023	cytoplasmic membrane-bounded vesicle
LOC_Os06g37770
LOC_Os06g37780
LOC_Os06g37790
LOC_Os06g37800					GO:0016020	membrane
LOC_Os06g37810	GO:0006952	defense response	GO:0043531	ADP binding
LOC_Os06g37820	GO:0006952	defense response	GO:0043531	ADP binding
LOC_Os06g37830
LOC_Os06g37840	GO:0006952	defense response	GO:0043531	ADP binding
LOC_Os06g37850					GO:0009536	plastid
LOC_Os06g37860	GO:0055114	oxidation-reduction process	GO:0046914	transition metal ion binding
			GO:0016491	oxidoreductase activity
LOC_Os06g37870
LOC_Os06g37880
LOC_Os06g37890	GO:0006468	protein phosphorylation	GO:0005524	ATP binding	GO:0016020	membrane
			GO:0004674	protein serine/threonine kinase activity	GO:0005739	mitochondrion
			GO:0003676	nucleic acid binding
			GO:0008270	zinc ion binding
LOC_Os06g37926	GO:0015074	DNA integration	GO:0003676	nucleic acid binding
			GO:0016740	transferase activity
			GO:0008270	zinc ion binding
LOC_Os06g37935			GO:0003676	nucleic acid binding	GO:0005739	mitochondrion
			GO:0008270	zinc ion binding
LOC_Os06g37944			GO:0003676	nucleic acid binding
			GO:0008270	zinc ion binding
LOC_Os06g37970	GO:0006412	translation	GO:0003676	nucleic acid binding	GO:0009535	chloroplast thylakoid membrane
			GO:0003735	structural constituent of ribosome	GO:0005840	ribosome
			GO:0008270	zinc ion binding
LOC_Os06g37980	GO:1901360	organic cyclic compound metabolic process	GO:0035251	UDP-glucosyltransferase activity	GO:0000145	exocyst
	GO:0033554	cellular response to stress
	GO:0019752	carboxylic acid metabolic process
	GO:0006887	exocytosis
	GO:0006725	cellular aromatic compound metabolic process
LOC_Os06g37990	GO:0006508	proteolysis	GO:0003964	RNA-directed DNA polymerase activity	GO:0005634	nucleus
	GO:0015074	DNA integration	GO:0004190	aspartic-type endopeptidase activity
	GO:0006278	RNA-dependent DNA replication	GO:0003723	RNA binding
			GO:0008270	zinc ion binding
LOC_Os06g38010	GO:0006310	DNA recombination	GO:0003964	RNA-directed DNA polymerase activity
	GO:0006508	proteolysis	GO:0004190	aspartic-type endopeptidase activity
	GO:0006508	proteolysis	GO:0003677	DNA binding
	GO:0006508	proteolysis	GO:0003723	RNA binding
			GO:0008270	zinc ion binding
LOC_Os06g38019					GO:0009536	plastid
LOC_Os06g38030	GO:0006310	DNA recombination	GO:0003964	RNA-directed DNA polymerase activity	GO:0005739	mitochondrion
	GO:0006508	proteolysis	GO:0004190	aspartic-type endopeptidase activity
	GO:0006508	proteolysis	GO:0003677	DNA binding
	GO:0006508	proteolysis	GO:0003723	RNA binding
LOC_Os06g38040					GO:0016023	cytoplasmic membrane-bounded vesicle
LOC_Os06g38050
LOC_Os06g38056					GO:0005739	mitochondrion
LOC_Os06g38062	GO:0006508	proteolysis	GO:0008234	cysteine-type peptidase activity	GO:0009536	plastid
LOC_Os06g38070	GO:0006508	proteolysis	GO:0008234	cysteine-type peptidase activity	GO:0016023	cytoplasmic membrane-bounded vesicle
LOC_Os06g38080					GO:0016023	cytoplasmic membrane-bounded vesicle
LOC_Os06g38090
LOC_Os06g38100	GO:0048544	recognition of pollen	GO:0005524	ATP binding	GO:0016023	cytoplasmic membrane-bounded vesicle
	GO:0006468	protein phosphorylation	GO:0004674	protein serine/threonine kinase activity
LOC_Os06g38115					GO:0009536	plastid
LOC_Os06g38120					GO:0016020	membrane
LOC_Os06g38130	GO:0009755	hormone-mediated signaling pathway	GO:0005524	ATP binding	GO:0016020	membrane
	GO:0006355	regulation of transcription, DNA-templated	GO:0003677	DNA binding
	GO:0000160	phosphorelay signal transduction system	GO:0000155	phosphorelay sensor kinase activity
			GO:0000156	phosphorelay response regulator activity
			GO:0004867	serine-type endopeptidase inhibitor activity
LOC_Os06g38140					GO:0009536	plastid
LOC_Os06g38150
LOC_Os06g38160	GO:0016310	phosphorylation	GO:0043167	ion binding	GO:0016023	cytoplasmic membrane-bounded vesicle
			GO:0000166	nucleotide binding
			GO:0004672	protein kinase activity
LOC_Os06g38170	GO:0009987	cellular process	GO:0016772	transferase activity, transferring phosphorus-containing groups
			GO:1901363	heterocyclic compound binding
			GO:0097159	organic cyclic compound binding
LOC_Os06g38180			GO:0003676	nucleic acid binding	GO:0009536	plastid
LOC_Os06g38190
LOC_Os06g38210					GO:0016020	membrane
LOC_Os06g38220	GO:0006310	DNA recombination	GO:0003964	RNA-directed DNA polymerase activity	GO:0005739	mitochondrion
	GO:0006508	proteolysis	GO:0003677	DNA binding
	GO:0006508	proteolysis	GO:0003723	RNA binding
			GO:0004523	RNA-DNA hybrid ribonuclease activity
LOC_Os06g38230					GO:0016023	cytoplasmic membrane-bounded vesicle
LOC_Os06g38240	GO:0006310	DNA recombination	GO:0003964	RNA-directed DNA polymerase activity	GO:0009536	plastid
	GO:0006508	proteolysis	GO:0003677	DNA binding
	GO:0006508	proteolysis	GO:0003723	RNA binding
	GO:0009401	phosphoenolpyruvate-dependent sugar phosphotransferase system	GO:0004523	RNA-DNA hybrid ribonuclease activity
			GO:0008270	zinc ion binding
			GO:0005351	sugar:hydrogen symporter activity
LOC_Os06g38250					GO:0016020	membrane
LOC_Os06g38260	GO:0006310	DNA recombination	GO:0003964	RNA-directed DNA polymerase activity
	GO:0006508	proteolysis	GO:0003677	DNA binding
	GO:0006508	proteolysis	GO:0003723	RNA binding
	GO:0009401	phosphoenolpyruvate-dependent sugar phosphotransferase system	GO:0004523	RNA-DNA hybrid ribonuclease activity
			GO:0005351	sugar:hydrogen symporter activity
LOC_Os06g38270			GO:0008483	transaminase activity	GO:0016020	membrane
LOC_Os06g38294	GO:0009624	response to nematode	GO:0005215	transporter activity	GO:0005886	plasma membrane
	GO:0006810	transport
LOC_Os06g38310
LOC_Os06g38320					GO:0016020	membrane
					GO:0005773	vacuole
					GO:0016023	cytoplasmic membrane-bounded vesicle
LOC_Os06g38330	GO:0055114	oxidation-reduction process	GO:0020037	heme binding	GO:0005739	mitochondrion
	GO:0006979	response to oxidative stress	GO:0004601	peroxidase activity	GO:0016023	cytoplasmic membrane-bounded vesicle
LOC_Os06g38340	GO:0006468	protein phosphorylation	GO:0005524	ATP binding	GO:0016021	integral component of membrane
			GO:0004674	protein serine/threonine kinase activity	GO:0016023	cytoplasmic membrane-bounded vesicle
LOC_Os06g38350					GO:0016023	cytoplasmic membrane-bounded vesicle
LOC_Os06g38360			GO:0003676	nucleic acid binding	GO:0016020	membrane
			GO:0008270	zinc ion binding
LOC_Os06g38370
LOC_Os06g38380
LOC_Os06g38390					GO:0009536	plastid
LOC_Os06g38400	GO:0006508	proteolysis	GO:0004190	aspartic-type endopeptidase activity
	GO:0006508	proteolysis	GO:0003676	nucleic acid binding
LOC_Os06g38410
LOC_Os06g38420	GO:0006310	DNA recombination	GO:0003964	RNA-directed DNA polymerase activity
	GO:0006508	proteolysis	GO:0003677	DNA binding
	GO:0006508	proteolysis	GO:0003723	RNA binding
			GO:0004523	RNA-DNA hybrid ribonuclease activity
LOC_Os06g38430
LOC_Os06g38440
LOC_Os06g38450	GO:0006508	proteolysis	GO:0008234	cysteine-type peptidase activity	GO:0016023	cytoplasmic membrane-bounded vesicle
LOC_Os06g38460	GO:0016568	chromatin modification	GO:0004407	histone deacetylase activity	GO:0004407	histone deacetylase activity
	GO:0006464	cellular protein modification process
LOC_Os06g38470	GO:0006355	regulation of transcription, DNA-templated	GO:0046969	NAD-dependent histone deacetylase activity (H3-K9 specific)	GO:0005634	nucleus
	GO:0009294	DNA mediated transformation	GO:0097372	NAD-dependent histone deacetylase activity (H3-K18 specific)
	GO:2000026	regulation of multicellular organismal development	GO:0032041	NAD-dependent histone deacetylase activity (H3-K14 specific)
	GO:0070932	histone H3 deacetylation	GO:0046970	NAD-dependent histone deacetylase activity (H4-K16 specific)
	GO:0016573	histone acetylation
	GO:0009861	jasmonic acid and ethylene-dependent systemic resistance
	GO:0070933	histone H4 deacetylation
LOC_Os06g38480			GO:0003676	nucleic acid binding	GO:0005739	mitochondrion
			GO:0008270	zinc ion binding
LOC_Os06g38490	GO:0006468	protein phosphorylation	GO:0005524	ATP binding	GO:0016021	integral component of membrane
			GO:0004674	protein serine/threonine kinase activity	GO:0016023	cytoplasmic membrane-bounded vesicle
LOC_Os06g38500
LOC_Os06g38510			GO:0030570	pectate lyase activity	GO:0016023	cytoplasmic membrane-bounded vesicle
LOC_Os06g38520			GO:0030570	pectate lyase activity	GO:0016023	cytoplasmic membrane-bounded vesicle
LOC_Os06g38540			GO:0046983	protein dimerization activity
			GO:0003677	DNA binding
LOC_Os06g38550					GO:0005739	mitochondrion
					GO:0016023	cytoplasmic membrane-bounded vesicle
					GO:0005783	endoplasmic reticulum
LOC_Os06g38564
LOC_Os06g38580					GO:0016023	cytoplasmic membrane-bounded vesicle
LOC_Os06g38590	GO:0006468	protein phosphorylation	GO:0005524	ATP binding	GO:0016021	integral component of membrane
			GO:0004674	protein serine/threonine kinase activity	GO:0016023	cytoplasmic membrane-bounded vesicle
LOC_Os06g38594	protein phosphorylation (GO:0006468);		GO:0005524	ATP binding	GO:0016021	integral component of membrane
			GO:0004674	protein serine/threonine kinase activity
LOC_Os06g38600
LOC_Os06g38603			GO:0003676	nucleic acid binding
			GO:0008270	zinc ion binding
LOC_Os06g38609	GO:0015074	DNA integration	GO:0003964	RNA-directed DNA polymerase activity	GO:0009536	plastid
	GO:0006278	RNA-dependent DNA replication	GO:0005509	calcium ion binding
			GO:0003723	RNA binding
			GO:0004523	RNA-DNA hybrid ribonuclease activity
LOC_Os06g38612
LOC_Os06g38620
LOC_Os06g38640	GO:0006468	protein phosphorylation	GO:0005524	ATP binding	GO:0016021	integral component of membrane
			GO:0004674	protein serine/threonine kinase activity	GO:0016023	cytoplasmic membrane-bounded vesicle
LOC_Os06g38650	GO:0006468	protein phosphorylation	GO:0005524	ATP binding
			GO:0004674	protein serine/threonine kinase activity
LOC_Os06g38660					GO:0009536	plastid
LOC_Os06g38670	GO:0006468	protein phosphorylation	GO:0005524	ATP binding	GO:0016021	integral component of membrane
			GO:0004674	protein serine/threonine kinase activity
LOC_Os06g38680	GO:0006468	protein phosphorylation	GO:0005524	ATP binding	GO:0016021	integral component of membrane
			GO:0004674	protein serine/threonine kinase activity	GO:0016023	cytoplasmic membrane-bounded vesicle
LOC_Os06g38710
LOC_Os06g38720	GO:0009987	cellular process	GO:0003824	catalytic activity	GO:0009536	plastid
			GO:1901363	heterocyclic compound binding	GO:0005739	mitochondrion
			GO:0097159	organic cyclic compound binding
LOC_Os06g38730	GO:0006468	protein phosphorylation	ATP binding (GO:0005524);		GO:0016021	integral component of membrane
					GO:0016023	cytoplasmic membrane-bounded vesicle
LOC_Os06g38740					GO:0016020	membrane
LOC_Os06g38750					GO:0009536	plastid
					GO:0016020	membrane
LOC_Os06g38760	GO:0006468	protein phosphorylation	GO:0005524	ATP binding	GO:0009536	plastid
			GO:0004674	protein serine/threonine kinase activity	GO:0016020	membrane
LOC_Os06g38764					GO:0044464	cell part
LOC_Os06g38770	GO:0006468	protein phosphorylation	GO:0005524	ATP binding	GO:0016021	integral component of membrane
			GO:0004674	protein serine/threonine kinase activity	GO:0016023	cytoplasmic membrane-bounded vesicle
LOC_Os06g38780	GO:0006468	protein phosphorylation	GO:0005524	ATP binding	GO:0016021	integral component of membrane
			GO:0004674	protein serine/threonine kinase activity	GO:0016023	cytoplasmic membrane-bounded vesicle
LOC_Os06g38790	GO:0006508	proteolysis	GO:0008234	cysteine-type peptidase activity	GO:0016023	cytoplasmic membrane-bounded vesicle
LOC_Os06g38800
LOC_Os06g38810
LOC_Os06g38820	GO:0006310	DNA recombination	GO:0003677	DNA binding	GO:0005840	ribosome
	GO:0015074	DNA integration	GO:0003824	catalytic activity	GO:0005739	mitochondrion
	GO:0006412	translation	GO:0003735	structural constituent of ribosome	GO:0016023	cytoplasmic membrane-bounded vesicle
			GO:0008270	zinc ion binding
LOC_Os06g38830			GO:0000166	nucleotide binding	GO:0016020	membrane
			GO:0004672	protein kinase activity	GO:0016023	cytoplasmic membrane-bounded vesicle
LOC_Os06g38840					GO:0005739	mitochondrion
LOC_Os06g38850
LOC_Os06g38870					GO:0005739	mitochondrion
LOC_Os06g38880
LOC_Os06g38890			GO:0003676	nucleic acid binding	GO:0005739	mitochondrion
			GO:0008270	zinc ion binding
LOC_Os06g38900			GO:0043531	ADP binding
			GO:0003676	nucleic acid binding
			GO:0008270	zinc ion binding
LOC_Os06g38910
LOC_Os06g38920					GO:0005739	mitochondrion
LOC_Os06g38930	GO:0006468	protein phosphorylation	GO:0005524	ATP binding	GO:0016021	integral component of membrane
			GO:0004674	protein serine/threonine kinase activity	GO:0016023	cytoplasmic membrane-bounded vesicle
LOC_Os06g38940			GO:0008270	zinc ion binding
LOC_Os06g38950	GO:0006200	ATP catabolic process	GO:0016887	ATPase activity	GO:0016020	membrane
			GO:0005524	ATP binding
LOC_Os06g38960					GO:0009536	plastid
					GO:0005886	plasma membrane
LOC_Os06g38970	GO:0006468	protein phosphorylation	GO:0004713	protein tyrosine kinase activity
			GO:0005524	ATP binding
LOC_Os06g38980	GO:0006413	translational initiation	GO:0000166	nucleotide binding	GO:0005829	cytosol
	GO:0000289	nuclear-transcribed mRNA poly(A) tail shortening	GO:0008143	poly(A) binding	GO:0005634	nucleus
LOC_Os06g38990	GO:0055114	oxidation-reduction process	GO:0032440	2-alkenal reductase [NAD(P)] activity	GO:0016021	integral component of membrane
	GO:0007169	transmembrane receptor protein tyrosine kinase signaling pathway	GO:0005524	ATP binding
	GO:0006468	protein phosphorylation	GO:0004674	protein serine/threonine kinase activity
LOC_Os06g39000	GO:0044763	single-organism	GO:0005488	binding	GO:0044424	intracellular part
LOC_Os06g39010
LOC_Os06g39020	GO:0006259	DNA metabolic process	GO:0003824	catalytic activity
LOC_Os06g39030	GO:0006355	regulation of transcription, DNA-templated	GO:0003700	sequence-specific DNA binding transcription factor activity	GO:0009536	plastid
LOC_Os06g39040	GO:0055114	oxidation-reduction process	GO:0000166	nucleotide binding
			GO:0016491	oxidoreductase activity
LOC_Os06g39050	GO:0016192	vesicle-mediated transport	GO:0005484	SNAP receptor activity	GO:0030133	transport vesicle
	GO:0006886	intracellular protein transport			GO:0005886	plasma membrane
	GO:0009860	pollen tube growth
LOC_Os06g39060	GO:0005975	carbohydrate metabolic process	GO:0004553	hydrolase activity, hydrolyzing O-glycosyl compounds	GO:0031225	anchored component of membrane
					GO:0016023	cytoplasmic membrane-bounded vesicle
					GO:0005886	plasma membrane
LOC_Os06g39070	GO:0008152	metabolic process	GO:0016758	transferase activity, transferring hexosyl groups
LOC_Os06g39080	GO:0008152	metabolic process	GO:0016758	transferase activity, transferring hexosyl groups
LOC_Os06g39090	GO:0006508	proteolysis	GO:0008234	cysteine-type peptidase activity	GO:0043231	intracellular membrane-bounded organelle
					GO:0044444	cytoplasmic part
LOC_Os06g39100			GO:0008270	zinc ion binding	GO:0009536	plastid
					GO:0005739	mitochondrion
LOC_Os06g39110					GO:0016023	cytoplasmic membrane-bounded vesicle
LOC_Os06g39120
LOC_Os06g39130					GO:0016023	cytoplasmic membrane-bounded vesicle
LOC_Os06g39140	GO:0001666	response to hypoxia	GO:0005344	oxygen transporter activity
	GO:0015671	oxygen transport	GO:0020037	heme binding
	GO:0009733	response to auxin	GO:0005506	iron ion binding
			GO:0019825	oxygen binding
LOC_Os06g39150	GO:0006310	DNA recombination	GO:0003964	RNA-directed DNA polymerase activity
	GO:0006508	proteolysis	GO:0003677	DNA binding
	GO:0015074	DNA integration	GO:0004252	serine-type endopeptidase activity
	GO:0006278	RNA-dependent DNA replication	GO:0003723	RNA binding
			GO:0004523	RNA-DNA hybrid ribonuclease activity
			GO:0008270	zinc ion binding
LOC_Os06g39160	GO:0006310	DNA recombination	GO:0003964	RNA-directed DNA polymerase activity	GO:0005739	mitochondrion
	GO:0006508	proteolysis	GO:0005524	ATP binding
	GO:0015074	DNA integration	GO:0004674	protein serine/threonine kinase activity
	GO:0006278	RNA-dependent DNA replication	GO:0003677	DNA binding
	GO:0006468	protein phosphorylation	GO:0004252	serine-type endopeptidase activity
			GO:0003723	RNA binding
			GO:0004523	RNA-DNA hybrid ribonuclease activity
			GO:0008270	zinc ion binding
LOC_Os06g39170			GO:0016757	transferase activity, transferring glycosyl groups	GO:0009536	plastid
					GO:0016023	cytoplasmic membrane-bounded vesicle
LOC_Os06g39180	GO:0015074	DNA integration	GO:0003964	RNA-directed DNA polymerase activity	GO:0009536	plastid
	GO:0006278	RNA-dependent DNA replication	GO:0003723	RNA binding
			GO:0004523	RNA-DNA hybrid ribonuclease activity
LOC_Os06g39190	GO:0015074	DNA integration	GO:0003676	nucleic acid binding
			GO:0008270	zinc ion binding
LOC_Os06g39200					GO:0009536	plastid
LOC_Os06g39210			GO:0003676	nucleic acid binding
			GO:0008270	zinc ion binding
LOC_Os06g39220			GO:0003723	RNA binding
			GO:0008270	zinc ion binding
LOC_Os06g39230	GO:0055114	oxidation-reduction process	GO:0050269	coniferyl-aldehyde dehydrogenase activity
	GO:0009699	phenylpropanoid biosynthetic process	GO:0001758	retinal dehydrogenase activity
LOC_Os06g39240	GO:0009873	ethylene-activated signaling pathway	GO:0003713	transcription coactivator activity	GO:0005730	nucleolus
	GO:0009414	response to water deprivation	GO:0043565	sequence-specific DNA binding
	GO:0034976	response to endoplasmic reticulum stress	GO:0003700	sequence-specific DNA binding transcription factor activity
	GO:0042542	response to hydrogen peroxide
	GO:0006457	protein folding
	GO:0009737	response to abscisic acid
	GO:0009408	response to heat
	GO:0009644	response to high light intensity
	GO:0045893	positive regulation of transcription, DNA-templated
LOC_Os06g39250			GO:0046983	protein dimerization activity	GO:0005739	mitochondrion
			GO:0003677	DNA binding
LOC_Os06g39260	GO:0072334	UDP-galactose transmembrane transport	GO:0005459	UDP-galactose transmembrane transporter activity	GO:0016021	integral component of membrane
	GO:0030968	endoplasmic reticulum unfolded protein response	GO:0005460	UDP-glucose transmembrane transporter activity	GO:0005789	endoplasmic reticulum membrane
	GO:0015786	UDP-glucose transport
LOC_Os06g39270	GO:0008152	metabolic process	GO:0016758	transferase activity, transferring hexosyl groups	GO:0009536	plastid
LOC_Os06g39280	GO:0044260	cellular macromolecule metabolic process	GO:0003676	nucleic acid binding	GO:0005739	mitochondrion
	GO:0090304	nucleic acid metabolic process	GO:0016787	hydrolase activity
			GO:0008270	zinc ion binding
LOC_Os06g39290	GO:0006508	proteolysis	GO:0004185	serine-type carboxypeptidase activity
LOC_Os06g39300					GO:0009536	plastid
LOC_Os06g39310	GO:0006310	DNA recombination	GO:0003964	RNA-directed DNA polymerase activity
	GO:0015074	DNA integration	GO:0003677	DNA binding
	GO:0006278	RNA-dependent DNA replication	GO:0003723	RNA binding
			GO:0004523	RNA-DNA hybrid ribonuclease activity
LOC_Os06g39320	GO:0015074	DNA integration	GO:0003964	RNA-directed DNA polymerase activity
	GO:0006278	RNA-dependent DNA replication	GO:0003723	RNA binding
			GO:0004523	RNA-DNA hybrid ribonuclease activity
LOC_Os06g39330	GO:0008152	metabolic process	GO:0016758	transferase activity, transferring hexosyl groups	GO:0043231	intracellular membrane-bounded organelle
					GO:0044444	cytoplasmic part
LOC_Os06g39344	GO:0008152	metabolic process	GO:0004300	enoyl-CoA hydratase activity	GO:0016020	membrane
			GO:0016787	hydrolase activity
LOC_Os06g39370	GO:0016310	phosphorylation	GO:0016301	kinase activity
LOC_Os06g39380
LOC_Os06g39390			GO:0016747	transferase activity, transferring acyl groups other than amino-acyl groups
LOC_Os06g39400	GO:0006887	exocytosis	GO:0003964	RNA-directed DNA polymerase activity	GO:0009536	plastid
	GO:0006278	RNA-dependent DNA replication	GO:0003723	RNA binding	GO:0000145	exocyst
			GO:0008270	zinc ion binding	GO:0005739	mitochondrion
LOC_Os06g39410
LOC_Os06g39420	GO:0055114	oxidation-reduction process	GO:0003964	RNA-directed DNA polymerase activity
			GO:0003723	RNA binding
			GO:0008270	zinc ion binding
LOC_Os06g39440	GO:0009116	nucleoside metabolic process	GO:0046872	metal ion binding	GO:0005618	cell wall
	GO:0006189	'de novo' IMP biosynthetic process	GO:0051536	iron-sulfur cluster binding	GO:0009507	chloroplast
	GO:0009965	leaf morphogenesis	GO:0004044	amidophosphoribosyltransferase activity	GO:0009532	plastid stroma
	GO:0009113	purine nucleobase biosynthetic process
LOC_Os06g39450	GO:0015074	DNA integration	GO:0003676	nucleic acid binding	GO:0005739	mitochondrion
			GO:0008270	zinc ion binding
LOC_Os06g39460
LOC_Os06g39470			GO:0016747	transferase activity, transferring acyl groups other than amino-acyl groups
LOC_Os06g39480	GO:0006351	transcription, DNA-templated
LOC_Os06g39500
LOC_Os06g39510					GO:0005739	mitochondrion
LOC_Os06g39515					GO:0005739	mitochondrion
LOC_Os06g39520	GO:0006633	fatty acid biosynthetic process	GO:0000036	ACP phosphopantetheine attachment site binding involved in fatty acid biosynthetic process
			GO:0016297	acyl-[acyl-carrier-protein] hydrolase activity
LOC_Os06g39530	GO:0043170	macromolecule metabolic process	GO:0005488	binding	GO:0009536	plastid
	GO:0005975	carbohydrate metabolic process	GO:0016798	hydrolase activity, acting on glycosyl bonds
LOC_Os06g39540	GO:0006310	DNA recombination	GO:0003677	DNA binding	GO:0009536	plastid
LOC_Os06g39550
LOC_Os06g39560	GO:0055114	oxidation-reduction process	GO:0004784	superoxide dismutase activity	GO:0005739	mitochondrion
LOC_Os06g39580
LOC_Os06g39590	GO:0006417	regulation of translation	GO:0046983	protein dimerization activity	GO:0009536	plastid
	GO:0006355	regulation of transcription, DNA-templated			GO:0005634	nucleus
	GO:0009734	auxin-activated signaling pathway
LOC_Os06g39600	GO:0050688	regulation of defense response to virus	GO:0046872	metal ion binding	GO:0008287	protein serine/threonine phosphatase complex
	GO:0006470	protein dephosphorylation	GO:0004722	protein serine/threonine phosphatase activity
LOC_Os06g39610
LOC_Os06g39624					GO:0016023
LOC_Os06g39640	GO:0010014	meristem initiation	GO:0035198	miRNA binding	GO:0005739	mitochondrion
	GO:0007267	cell-cell signaling	GO:0003743	translation initiation factor activity
	GO:0006413	translational initiation
	GO:0009887	organ morphogenesis
	GO:0009855	determination of bilateral symmetry
	GO:0010051	xylem and phloem pattern formation
	GO:0048439	flower morphogenesis
	GO:0009944	polarity specification of adaxial/abaxial axis
	GO:0035019	somatic stem cell maintenance
	GO:0010050	vegetative phase change
	GO:0048366	leaf development
	GO:0010073	meristem maintenance
	GO:0010267	production of ta-siRNAs involved in RNA interference
	GO:0006346	methylation-dependent chromatin silencing
	GO:0009616	virus induced gene silencing
	GO:0035196	production of miRNAs involved in gene silencing by miRNA
	GO:0010586	miRNA metabolic process
LOC_Os06g39650
LOC_Os06g39660	GO:0055114	oxidation-reduction process	GO:0004497	monooxygenase activity	GO:0016023	cytoplasmic membrane-bounded vesicle
LOC_Os06g39670	GO:0006508	proteolysis			GO:0016023	cytoplasmic membrane-bounded vesicle
LOC_Os06g39680			Molecular Function: zinc ion binding (GO:0008270);
LOC_Os06g39690	GO:0016117	carotenoid biosynthetic process			GO:0009941	chloroplast envelope
					GO:0009535	chloroplast thylakoid membrane
					GO:0016023	cytoplasmic membrane-bounded vesicle
LOC_Os06g39700	GO:0006351	transcription, DNA-templated	GO:0046983	protein dimerization activity	GO:0009295	nucleoid
	GO:0006412	translation	GO:0003677	DNA binding	GO:0005840	ribosome
			GO:0003899	DNA-directed RNA polymerase activity	GO:0009507	chloroplast
			GO:0003735	structural constituent of ribosome
LOC_Os06g39704	GO:0050821	protein stabilization	GO:0042301	phosphate ion binding	GO:0009535	chloroplast thylakoid membrane
	GO:0015979	photosynthesis			GO:0016021	integral component of membrane
					GO:0009523	photosystem II
LOC_Os06g39708	GO:0009767	photosynthetic electron transport chain	GO:0016168	chlorophyll binding	GO:0009535	chloroplast thylakoid membrane
	GO:0018298	protein-chromophore linkage			GO:0016021	integral component of membrane
					GO:0009523	photosystem II
LOC_Os06g39712	GO:0009902	chloroplast relocation	GO:0050897	cobalt ion binding	GO:0009840	chloroplastic endopeptidase Clp complex
	GO:0000023	maltose metabolic process	GO:0005524	ATP binding	GO:0005759	mitochondrial matrix
	GO:0006508	proteolysis	GO:0004252	serine-type endopeptidase activity	GO:0009941	chloroplast envelope
	GO:0035304	regulation of protein dephosphorylation	GO:0008270	zinc ion binding	GO:0009535	chloroplast thylakoid membrane
	GO:0042793	transcription from plastid promoter
	GO:0009073	aromatic amino acid family biosynthetic process
	GO:0010027	thylakoid membrane organization
	GO:0006364	rRNA processing
	GO:0019252	starch biosynthetic process
	GO:0010207	photosystem II assembly
	GO:0016226	iron-sulfur cluster assembly
	GO:0019288	isopentenyl diphosphate biosynthetic process, methylerythritol 4-phosphate pathway
	GO:0048510	regulation of timing of transition from vegetative to reproductive phase
	GO:0045893	positive regulation of transcription, DNA-templated
LOC_Os06g39716	GO:0006412	translation	GO:0019843	rRNA binding	GO:0009941	chloroplast envelope
			GO:0003735	structural constituent of ribosome	GO:0005840	ribosome
					GO:0009570	chloroplast stroma
LOC_Os06g39718	GO:0006412	translation	GO:0003735	structural constituent of ribosome	GO:0005840	ribosome
					GO:0009507
LOC_Os06g39728	GO:0009767	photosynthetic electron transport chain	GO:0009055	electron carrier activity	GO:0009535	chloroplast thylakoid membrane
			GO:0020037	heme binding	GO:0009539	photosystem II reaction center
			GO:0005506	iron ion binding	GO:0016021	integral component of membrane
LOC_Os06g39738	GO:0015979	photosynthesis	GO:0009055	electron carrier activity	GO:0009535	chloroplast thylakoid membrane
	GO:0022900	electron transport chain	GO:0020037	heme binding	GO:0031361	integral component of thylakoid membrane
			GO:0005506	iron ion binding
LOC_Os06g39740	GO:0046686	response to cadmium ion	GO:0050897	cobalt ion binding	GO:0005754	mitochondrial proton-transporting ATP synthase, catalytic core
	GO:0006979	response to oxidative stress	GO:0046933	proton-transporting ATP synthase activity, rotational mechanism	GO:0005618	cell wall
	GO:0006200	ATP catabolic process	GO:0005524	ATP binding	GO:0005747	mitochondrial respiratory chain complex I
	GO:0009817	defense response to fungus, incompatible interaction	GO:0008266	poly(U) RNA binding	GO:0009941	chloroplast envelope
	GO:0042777	plasma membrane ATP synthesis coupled proton transport	GO:0005507	copper ion binding	GO:0009535	chloroplast thylakoid membrane
	GO:0009409	response to cold	GO:0008270	zinc ion binding	GO:0005730	nucleolus
	GO:0015991	ATP hydrolysis coupled proton transport			GO:0045263	proton-transporting ATP synthase complex, coupling factor F(o)
					GO:0016021	integral component of membrane
					GO:0031977	thylakoid lumen
					GO:0005886	plasma membrane
					GO:0010319	stromule
					GO:0010287	plastoglobule
LOC_Os06g39744	GO:0015979	photosynthesis	GO:0050897	cobalt ion binding	GO:0009535	chloroplast thylakoid membrane
			GO:0046933	proton-transporting ATP synthase activity, rotational mechanism	GO:0009522	photosystem I
			GO:0005524	ATP binding	GO:0016021	integral component of membrane
			GO:0008266
			GO:0005507
			GO:0008270
LOC_Os06g39748	GO:0006633	fatty acid biosynthetic process	GO:0005524	ATP binding	GO:0009570	chloroplast stroma
			GO:0003989	acetyl-CoA carboxylase activity	GO:0009317	acetyl-CoA carboxylase complex
			GO:0016740	transferase activity
LOC_Os06g39750	GO:0006633	fatty acid biosynthetic process	GO:0016747	transferase activity, transferring acyl groups other than amino-acyl groups	GO:0016020	membrane
	GO:0009416	response to light stimulus
	GO:0009409	response to cold
LOC_Os06g39752
LOC_Os06g39756	GO:0042777	plasma membrane ATP synthesis coupled proton transport	GO:0046933	proton-transporting ATP synthase activity, rotational mechanism	GO:0045261	proton-transporting ATP synthase complex, catalytic core F(1)
			GO:0046961	proton-transporting ATPase activity, rotational mechanism	GO:0009535	chloroplast thylakoid membrane
			GO:0005524	ATP binding	GO:0005886	plasma membrane
LOC_Os06g39760	GO:0016310	phosphorylation	GO:0016301	kinase activity
LOC_Os06g39770	GO:0015074	DNA integration	GO:0003964	RNA-directed DNA polymerase activity	GO:0016023	cytoplasmic membrane-bounded vesicle
	GO:0006278	RNA-dependent DNA replication	GO:0003723	RNA binding
			GO:0008270	zinc ion binding
LOC_Os06g39780	GO:0022900	electron transport chain	GO:0036202	ent-cassa-12,15-diene 11-hydroxylase activity	GO:0016021	integral component of membrane
	GO:0016102	diterpenoid biosynthetic process	GO:0009055	electron carrier activity	GO:0016023	cytoplasmic membrane-bounded vesicle
			GO:0020037	heme binding
			GO:0005506	iron ion binding
LOC_Os06g39790	GO:0006259	DNA metabolic process	GO:0003676	nucleic acid binding	GO:0043231	intracellular membrane-bounded organelle
			GO:0008270	zinc ion binding

## Sheet: Table S9
Table S9 nsSNPs between DN422 and KY131 along with their S-pool and T-pool
Chromosomes	Postion	Reference allele (Nipponbare)	Altered allele	DN422/S-pool allele	KY131/T-pool allele	Changed amino acids	Gene name
6	23241770	C	A	C	A	atG/atT	LOC_Os06g39140
6	23468121	G	A	G	A	Ggc/Agc	LOC_Os06g39520
6	23468214	A	G	A	G	Acc/Gcc	LOC_Os06g39520
6	23469697	A	G	A	G	cAg/cGg	LOC_Os06g39520
6	23490874	A	G	A	G	gTg/gCg	LOC_Os06g39560
6	23490893	A	G	A	G	Tgc/Cgc	LOC_Os06g39560
6	23491031	C	T	C	T	Gtg/Atg	LOC_Os06g39560
6	23491126	A	G	A	G	cTg/cCg	LOC_Os06g39560
6	23491144	A	G	A	G	gTg/gCg	LOC_Os06g39560
6	23491169	T	C	T	C	Atg/Gtg	LOC_Os06g39560
6	23491363	T	C	T	C	Agt/Ggt	LOC_Os06g39560
6	23491423	A	G	A	G	Tgg/Cgg	LOC_Os06g39560
6	23502414	T	G	T	G	Tcc/Gcc	LOC_Os06g39590
6	23502961	G	T	G	T	aGa/aTa	LOC_Os06g39590
6	23541040	C	G	C	G	Ccg/Gcg	LOC_Os06g39640
6	23541412	A	G	A	G	cAc/cGc	LOC_Os06g39640
6	23548066	T	G	T	G	aAt/aCt	LOC_Os06g39650
6	23548281	G	T	G	T	aaC/aaA	LOC_Os06g39650
6	23548382	T	G	T	G	Ata/Cta	LOC_Os06g39650
6	23549234	A	G	A	G	Tgg/Cgg	LOC_Os06g39650
6	23549413	T	G	T	G	aAg/aCg	LOC_Os06g39650
6	23549932	A	G	A	G	Acg/Gcg	LOC_Os06g39660
6	23550248	T	C	T	C	aTg/aCg	LOC_Os06g39660
6	23551707	T	A	T	A	Tcc/Acc	LOC_Os06g39660
6	23551791	T	C	T	C	Tac/Cac	LOC_Os06g39660
6	23551876	T	C	T	C	aTg/aCg	LOC_Os06g39660
6	23551984	A	G	A	G	aAc/aGc	LOC_Os06g39660
6	23552055	G	A	G	A	Ggc/Agc	LOC_Os06g39660
6	23552109	G	C	G	C	Ggg/Cgg	LOC_Os06g39660
6	23552202	C	G	C	G	Ctc/Gtc	LOC_Os06g39660
6	23552238	T	C	T	C	Tgg/Cgg	LOC_Os06g39660
6	23556998	G	A	G	A	Ggt/Agt	LOC_Os06g39680
6	23557029	T	G	T	G	cTt/cGt	LOC_Os06g39680
6	23558655	C	T	C	T	gCg/gTg	LOC_Os06g39680
6	23561819	C	A	C	A	aCg/aAg	LOC_Os06g39690
6	23562202	T	G	T	G	gTg/gGg	LOC_Os06g39690
6	23609519	C	A	C	A	gaC/gaA	LOC_Os06g39750
6	23609712	A	G	A	G	Acc/Gcc	LOC_Os06g39750
6	23610628	A	G	A	G	cAa/cGa	LOC_Os06g39750
6	23622894	A	G	A	G	tTt/tCt	LOC_Os06g39770
6	23623023	T	C	T	C	cAg/cGg	LOC_Os06g39770
6	23623072	C	T	C	Y	Gtc/Atc	LOC_Os06g39770
6	23633635	T	G	T	G	tTc/tGc	LOC_Os06g39780
6	23640165	T	C	T	C	Ata/Gta	LOC_Os06g39790
6	23641272	G	A	G	A	cCg/cTg	LOC_Os06g39790
6	23641393	C	T	C	T	Gat/Aat	LOC_Os06g39790
6	23641411	A	G	A	G	Tat/Cat	LOC_Os06g39790
6	23641650	C	T	C	T	Ggg/Agg	LOC_Os06g39790
6	23642030	G	T	G	T	tCt/tAt	LOC_Os06g39790
6	23642769	C	T	C	T	Ggc/Agc	LOC_Os06g39790
6	23643000	C	T	C	T	Gcc/Acc	LOC_Os06g39790
6	23643459	C	T	C	T	Gac/Aac	LOC_Os06g39790

## Sheet: Table S10
Table S10 Information of SNP/InDel in LOC_Os06g39740 and LOC_Os06g39750
Mutational base	Mutation type	Postion on chromosome 6	Changed amino acids caused by nsSNP	Gene	Postion on gene
T/C	SNP	23589577	-	LOC_Os06g39740	CDS region
TAGTCAAG/T	InDel	23589585	-	LOC_Os06g39740	CDS region
G/A	SNP	23609369	-	LOC_Os06g39750	CDS region
C/A	SNP	23609519	gaC/gaA	LOC_Os06g39750	CDS region
C/A	SNP	23609546	-	LOC_Os06g39750	CDS region
G/C	SNP	23609681	-	LOC_Os06g39750	CDS region
A/G	SNP	23609712	Acc/Gcc	LOC_Os06g39750	CDS region
C/T	SNP	23610194	-	LOC_Os06g39750	CDS region
G/A	SNP	23610281	-	LOC_Os06g39750	CDS region
A/G	SNP	23610628	cAa/cGa	LOC_Os06g39750	CDS region

[truncated: 2 more sheets: Table S11, Table S12]
